# Supplementary material for: Molecular Interactions Associated with Coagulation of Organic Pollutants by 2S Albumin of Plant Proteins: A Computational Approach
Source: Molecules. 2022 Mar 4;27(5):1685. doi: 10.3390/molecules27051685 (PMC8912086; doi:10.3390/molecules27051685)
Supplement: Supplementary file 1 [file molecules-27-01685-s001.zip]

Archive with 1 entries (1 files):
- molecules-1526729-supplementary.pdf
